# Supplementary material for: Differential Association of 4E-BP2-Interacting Proteins Is Related to Selective Delayed Neuronal Death after Ischemia
Source: Int J Mol Sci. 2021 Sep 25;22(19):10327. doi: 10.3390/ijms221910327 (PMC8509075; doi:10.3390/ijms221910327)
Supplement: Supplementary file 1 [file ijms-22-10327-s001.zip]

Archive with 1 entries (1 files):
- ijms-1369112-supplementary.pdf
